# Supplementary material for: Role for Egr1 in the Transcriptional Program Associated with Neuronal Differentiation of PC12 Cells
Source: PLoS One. 2017 Jan 11;12(1):e0170076. doi: 10.1371/journal.pone.0170076 (PMC5226839; doi:10.1371/journal.pone.0170076)
Supplement: S1 Table — Transcript levels of Egr1-4 and WT1 were evaluated by real-time RT-PCR using the forward and reverse primers listed within this table. (XLSX) [file pone.0170076.s002.xlsx]

## Sheet: Supplemental Table 1
Transcript	Primer Sequences
Egr1	Forward	GTATGCTTGCCCTGTTGAGTCC
	Reverse	CATGCAGATTCGACACTGGAAG
Egr2	Forward	AGTGGCTGGAGATGGCATGAT
	Reverse	CTGGTTTCTAGGCGCAGAGATG
Egr3	Forward	CCTTTGCCTGTGAGTTCTGTGG
	Reverse	ACCCCCTTTCTCCGACTTCTTC
Egf4	Forward	CCACAGAGCAGGCGATACCTTA
	Reverse	AAGTTCTTGAGAGACCGGCTCG
WT1	Forward	CTTGAGTGCATGACCTGGAACC
	Reverse	TTGCTCTGCCCTTCTGTCCAT
