# Supplementary material for: Role for Egr1 in the Transcriptional Program Associated with Neuronal Differentiation of PC12 Cells
Source: PLoS One. 2017 Jan 11;12(1):e0170076. doi: 10.1371/journal.pone.0170076 (PMC5226839; doi:10.1371/journal.pone.0170076)
Supplement: S2 Table — This table provides the locations and sequences of putative Egr binding sites identified within the rat genome. Locations and sequences for forward and reverse primers used in real-time PCR following ChIP are also listed, alongside their Figs 1 and 3 and S1 Fig designations. (XLSX) [file pone.0170076.s003.xlsx]

## Sheet: Supplemental Table 2
		Putative Egr binding sites		Information for primers used in qPCR following ChIP (Listed according to most proximal putative EGR binding site)
		Location relative to TSS	Sequence	Annealing positions relative to TSS		Primer Sequences		Figure 2 Designation
RefSeq ID	Gene			Forward Primer	Reverse Primer	Forward Primer	Reverse Primer
NM_030997	Vgf	-4874	GCCGCCCCCCCACC	-4948	-4898	CGGCGCTCTGACTTTCCTC	TCTTCTCTGTCACGCTCTGCC	P1
		-4809	CACACGGGGGCGCC
		-2079	CCCTCCCCCTCTCC	-2100	-2050	CTCCCTTCTCTCTCCAAAGCTTC	AAAGCTGATGGTTCGGAGAGG	P2
		-1335	CCTGCCCACGCCCC	-1445	-1395	CCATTCTGGTTTCCAAGTGTCC	TTATAAGCACACGCAAAGCCC	P3
		-1190	CCCGCCCACGTCTG	-1186	-1136	CCCACGTCTGGTCTCCCTT	GCAGAAAATCTATCAGCCAGCC	P4
		-1121	ATCGCCCCCCACTC	-1185	-1135	CCCACGTCTGGTCTCCCTT	GCAGAAAATCTATCAGCCAGCC
		-105	CCCGCCCGCTTCCC	-156	-106	CCGGGAGCGACGCTTAT	GCCTGGTGGACTGTGGAAGT	P5
		-17	GTGGCGCGGGCGCT
NM_001108829	Kdm6b	-3039	GAGGCGGGGGCTGA	-3004	-2954	GTTTTCGGAGTGACTCACTCTCC	TCAGGGTCTGAATCAGGCTTG	P1
		-2988	CTCTCCCCCACCCC
		-2167	CCCCGCCCCCGCGGC	-2140	-2090	ACTAGCCTCTCGCCGCTCTT	CGGGATCGGTCCATTGAG	P2
		-1826	CCCGCCCTCCCCTC	-1879	-1828	TAAGGGAGTAGGCGGTGAGAGT	CCCAACAGGCAGTGACATCA	P3
		-1723	GGGGTGGGGGCCAC	-1618	-1568	TTCCCAGAAGTTGGAGGGC	ATATCAGTCGACCCTCTCAGCC	P4
NM_023985	Trib1	-702	TGGGAGGGGGCAGG	-670	-620	AAGCCACATTCACTACCACGC	CCCCACGCGGTAGTTCC	P1
		-550	GGCGCCCACAGCTC
		-342	CCCGCCCACTTCCC	-417	-367	TCGGGATCCATTGTGTTGTG	CGACTGCGGATTGGTGC	P2
NM_001108430	Sema6a	-2150	CGCGCCCCCAACCA	-2134	-2084	CGGCGGATCTGTATCAGCTT	GCTGCTATCCCCACCCTTC	P1
		-972	GCTGTGGGGGTGGG	-1056	-1004	TTTTCTGATTTGGCAGGGCT	AAAAGAAAAGATATCCCAGACAGCA	P2
		-402	CCCGCCCCCCGCC	-395	-345	CCCCGCCCTGAAATGACTA	GAGTCCCCTCAGCTGTGCC	P3
NM_019232	Sgk1	-2978	GAACTGGGGGCGCC	-3019	-2969	GTGTCACCTTCCTGTTCGGAA	CCCAGTTCTGTCCCAGCAAC	P1
		-961	TCCGCCCCCTCCCC	-1099	-1049	TGTTCTTGGCATGGCTAGGAT	CCGCATAAATTTTGAGCCTTG	P2
		-103	CCCGCCCCCTGGAG	-93	-43	TGGAGGCTCAGGGCTTATAAAG	CCAACAGTGAGCTCCGGCT	P3
NM_019361	Arc	-118	AGGGCGCGGGCGGG	-255	-205	TGGTCTCTAAGATCCCTCCGG	GACTAATGTGCTCTGCTGCGC	n/a
		-53	GCCGCCCACGGGCC
NM_001106845	Ankrd34c	-139	AACAAGGGGGCGAG	-181	-131	CCTGCCAAGTTGTTGAGCAA	CCCTTGTTCCCCGTTCTAGTT	n/a
		-85	CCCACCCCCACTGC
NM_021693	Sik1	-363	CGGCAGGGGGCGCC	-422	-371	AAGAGGTCCCGAAGCAGACTG	GCGACACTGCTGTGGCC	n/a
		-155	GGGGCGGGGGCGGG
NM_012945	Hbegf	-313	GGGGAGGGGGCGGC	-451	-401	ATCCACACTCCAGTCACCGC	CGCTCACATTTTTTGGGACC	n/a
NM_001107103	Ripk4	-77	GGGGGGGGGGGGGC	-147	-97	GATCCCCTGGTGAAGGTTCC	CAGTGGGTTAGAGTCCTGTGCC	n/a
NM_053338	Rrad	-1804	TCCACCCCCACCAC	-1859	-1809	CAGCCCACTGAGGTCCATCT	ACCCATTTGAGGCTCAGGTG	n/a
NM_019316	Mafb	-511	ACGCGGGGGGCGGG	-401	-351	TGACATCAGGAAGCGATAAAAGG	AGCTGTGCAGGAGCTGGC	n/a
NM_012953	Fosl1	-82	TCAGAGGGGGCGTG	-177	-127	GCAGCTACAAGCCCCAACC	CAGCGAGGATTCCCCTTGA	n/a
NM_001108831	Kctd11	-349	TCCGCCCCCTCGGG	-469	-419	GGAGGCTGACTAGCACCCAGT	TCTGGGCTGGAAAACTCCTTC	n/a
NM_001100634	Tph1	-146	CCCGCCCACACCCA	-70	-20	CGCCCATTGGCCATTCT	GAGCTGCCGCCTCTTATAGGA	n/a
NM_017180	Phlda1	-275	CTCGCCCCCGCAGC	-375	-325	TGCACACTATGGAACTGGGTTC	CGGTTCCAGACCAAGGCAT	n/a
NM_013057	F3	-113	CCCCGGGGGGCGGG	-239	-189	GCGGTGGTGTTGAATCACG	AAACTCCGAGACCCCGAAAG	n/a
NM_001108977	Epha2	-4928	TGGAGGTGGGCGGA	-4842	-4792	GGGCAGGATTTGCGAAGAA	TGCAAGCGTTTCCTGGGA	n/a
NM_053698	Cited2	-686	CCCGCCCCCAACCC	-652	-602	GTGCAGAGCGGGAGATGG	GGGTTTTCTTCTAGTGGACGCA	n/a
NM_017043	Ptgs1	-65	GGAGTGGGGGTGGA	-104	-54	AAGTTGGCGGTTGGCCTC	ACCCCCACTCCTCCCTCTAG	n/a
NM_181478	Rdh10	-748	GGAGGGGGGGCTGG	PCR primers could not be designed due to high GC content in vicinity of putative Egr binding sites.				n/a
		-719	CGCCCGGGGGCGGG					n/a
		-123	ACCTCGGGGGCGGA					n/a
