# Supplementary material for: Role for Egr1 in the Transcriptional Program Associated with Neuronal Differentiation of PC12 Cells
Source: PLoS One. 2017 Jan 11;12(1):e0170076. doi: 10.1371/journal.pone.0170076 (PMC5226839; doi:10.1371/journal.pone.0170076)
Supplement: S3 Table — Percent input values for several Egr1 target genes after Egr1 ChIP from cells treated with 50 ng/ul NGF or 25 ng/ul EGF for 1 h are listed and compared by Student’s t test. p values for all Egr1 targets were ≥ 0.25. (XLSX) [file pone.0170076.s004.xlsx]

## Sheet: Supplemental Table 3
	1h EGF, Egr1 IP			1h NGF, Egr1 IP
Gene	% Input	SEM	n	% Input	SEM	n	p-value
Vgf	3.25118	0.396973	6	4.38	1.22099	4	0.328727
Trib1	3.5908	0.361594	5	3.735	0.895819	4	0.875482
Phlda1	2.056	0.470526	4	3.257	1.26465	4	0.407701
Arc	1.9866	0.324531	5	2.1725	0.688893	4	0.800489
Kctd11	1.58367	0.289868	6	2.00325	0.567054	4	0.48742
Tph1	2.33833	0.525954	3	1.46033	0.438129	3	0.268904
Mafb	1.085	0.45886	3	1.1955	0.398849	4	0.863002
Hbegf	0.8045	0.199107	4	0.92	0.282253	4	0.74947
